# Supplementary material for: Comparative Analysis of the Wood Metabolites of Three Poplar Clones Using UPLC-Triple-TOF-MS
Source: Molecules. 2023 Oct 11;28(20):7024. doi: 10.3390/molecules28207024 (PMC10609545; doi:10.3390/molecules28207024)
Supplement: Supplementary file 1 [file molecules-28-07024-s001.zip]

Archive with 3 entries (2 files):
- supplementary/
- supplementary/Supplementary Materials Figure S1 (The stacking plot of total ions current maps).tif
- supplementary/Supplementary Materials Table S1 (Metabolites of poplar wood from three clones).xlsx
